# Supplementary material for: Treatment with Kinase Inhibitors Plus Myo-Inositol as Re-Differentiating Agents in Iodine-Refractory Thyroid Cancers
Source: Life (Basel). 2026 Feb 28;16(3):391. doi: 10.3390/life16030391 (PMC13027575; doi:10.3390/life16030391)
Supplement: Supplementary file 1 [file life-16-00391-s001.zip]

Archive with 2 entries (1 files):
- life-4125382-supplementary/
- life-4125382-supplementary/life-4125382-supplementary.pdf
